# Supplementary material for: MicroRNA-155 is essential for the optimal proliferation and survival of plasmablast B cells
Source: Life Sci Alliance. 2019 May 16;2(3):e201800244. doi: 10.26508/lsa.201800244 (PMC6524163; doi:10.26508/lsa.201800244)
Supplement: Supplementary file 2 [file LSA-2018-00244_TableS2.xlsx]

## Sheet: Table S2
GO Term	Description	P-value	FDR q-value	Enrichment	N	B	n	b	Genes
GO:0010468	regulation of gene expression	3e-20	4.54e-16	2.02	19483	3739	403	156	[Tnrc6a - trinucleotide repeat containing 6a, Secisbp2l - secis binding protein 2-like, Mbnl2 - muscleblind-like 2, Nfat5 - nuclear factor of activated t cells 5, Clk1 - cdc-like kinase 1, Spen - spen homolog, transcriptional regulator (drosophila), Braf - braf transforming gene, Mcts2 - malignant t cell amplified sequence 2, Mapk8ip3 - mitogen-activated protein kinase 8 interacting protein 3, As…
GO:0031323	regulation of cellular metabolic process	1.9e-17	1.44e-13	1.73	19483	5196	403	186	[Ppp1r12b - protein phosphatase 1, regulatory (inhibitor) subunit 12b, Tnrc6a - trinucleotide repeat containing 6a, Secisbp2l - secis binding protein 2-like, Mbnl2 - muscleblind-like 2, Nfat5 - nuclear factor of activated t cells 5, Clk1 - cdc-like kinase 1, Spen - spen homolog, transcriptional regulator (drosophila), Braf - braf transforming gene, Mcts2 - malignant t cell amplified sequence 2, A…
GO:0019222	regulation of metabolic process	2.36e-17	1.19e-13	1.69	19483	5584	403	195	[Ppp1r12b - protein phosphatase 1, regulatory (inhibitor) subunit 12b, Secisbp2l - secis binding protein 2-like, Nfat5 - nuclear factor of activated t cells 5, Braf - braf transforming gene, Nsd1 - nuclear receptor-binding set-domain protein 1, Usp47 - ubiquitin specific peptidase 47, Mospd1 - motile sperm domain containing 1, Hbp1 - high mobility group box transcription factor 1, Zmym5 - zinc fi…
GO:0019219	regulation of nucleobase-containing compound metabolic process	3.61e-17	1.37e-13	1.99	19483	3374	403	139	[Mbnl2 - muscleblind-like 2, Nfat5 - nuclear factor of activated t cells 5, Clk1 - cdc-like kinase 1, Spen - spen homolog, transcriptional regulator (drosophila), Mcts2 - malignant t cell amplified sequence 2, Ankrd17 - ankyrin repeat domain 17, Asxl2 - additional sex combs like 2 (drosophila), Usp47 - ubiquitin specific peptidase 47, Setd5 - set domain containing 5, Nsd1 - nuclear receptor-bindi…
GO:0060255	regulation of macromolecule metabolic process	5.42e-17	1.64e-13	1.72	19483	5204	403	185	[Tnrc6a - trinucleotide repeat containing 6a, Secisbp2l - secis binding protein 2-like, Mbnl2 - muscleblind-like 2, Nfat5 - nuclear factor of activated t cells 5, Clk1 - cdc-like kinase 1, Spen - spen homolog, transcriptional regulator (drosophila), Braf - braf transforming gene, Mcts2 - malignant t cell amplified sequence 2, Ankrd17 - ankyrin repeat domain 17, Mapk8ip3 - mitogen-activated protei…
GO:0051171	regulation of nitrogen compound metabolic process	7.97e-17	2.01e-13	1.74	19483	4933	403	178	[Tnrc6a - trinucleotide repeat containing 6a, Secisbp2l - secis binding protein 2-like, Mbnl2 - muscleblind-like 2, Nfat5 - nuclear factor of activated t cells 5, Clk1 - cdc-like kinase 1, Spen - spen homolog, transcriptional regulator (drosophila), Braf - braf transforming gene, Mcts2 - malignant t cell amplified sequence 2, Ankrd17 - ankyrin repeat domain 17, Mapk8ip3 - mitogen-activated protei…
GO:0080090	regulation of primary metabolic process	9.14e-17	1.98e-13	1.73	19483	5063	403	181	[Tnrc6a - trinucleotide repeat containing 6a, Secisbp2l - secis binding protein 2-like, Mbnl2 - muscleblind-like 2, Nfat5 - nuclear factor of activated t cells 5, Clk1 - cdc-like kinase 1, Spen - spen homolog, transcriptional regulator (drosophila), Braf - braf transforming gene, Mcts2 - malignant t cell amplified sequence 2, Ankrd17 - ankyrin repeat domain 17, Mapk8ip3 - mitogen-activated protei…
GO:0009889	regulation of biosynthetic process	1.15e-16	2.18e-13	1.94	19483	3532	403	142	[Tnrc6a - trinucleotide repeat containing 6a, Secisbp2l - secis binding protein 2-like, Nfat5 - nuclear factor of activated t cells 5, Spen - spen homolog, transcriptional regulator (drosophila), Mcts2 - malignant t cell amplified sequence 2, Ankrd17 - ankyrin repeat domain 17, Asxl2 - additional sex combs like 2 (drosophila), Usp47 - ubiquitin specific peptidase 47, Setd5 - set domain containing…
GO:0010556	regulation of macromolecule biosynthetic process	1.44e-16	2.43e-13	1.97	19483	3354	403	137	[Tnrc6a - trinucleotide repeat containing 6a, Secisbp2l - secis binding protein 2-like, Nfat5 - nuclear factor of activated t cells 5, Spen - spen homolog, transcriptional regulator (drosophila), Mcts2 - malignant t cell amplified sequence 2, Ankrd17 - ankyrin repeat domain 17, Asxl2 - additional sex combs like 2 (drosophila), Usp47 - ubiquitin specific peptidase 47, Setd5 - set domain containing…
GO:0031326	regulation of cellular biosynthetic process	1.6e-16	2.42e-13	1.95	19483	3470	403	140	[Tnrc6a - trinucleotide repeat containing 6a, Secisbp2l - secis binding protein 2-like, Nfat5 - nuclear factor of activated t cells 5, Spen - spen homolog, transcriptional regulator (drosophila), Mcts2 - malignant t cell amplified sequence 2, Ankrd17 - ankyrin repeat domain 17, Asxl2 - additional sex combs like 2 (drosophila), Usp47 - ubiquitin specific peptidase 47, Setd5 - set domain containing…
GO:2000112	regulation of cellular macromolecule biosynthetic process	3.36e-16	4.62e-13	1.98	19483	3276	403	134	[Tnrc6a - trinucleotide repeat containing 6a, Secisbp2l - secis binding protein 2-like, Nfat5 - nuclear factor of activated t cells 5, Spen - spen homolog, transcriptional regulator (drosophila), Mcts2 - malignant t cell amplified sequence 2, Ankrd17 - ankyrin repeat domain 17, Asxl2 - additional sex combs like 2 (drosophila), Usp47 - ubiquitin specific peptidase 47, Setd5 - set domain containing…
GO:0051252	regulation of RNA metabolic process	3.44e-15	4.33e-12	1.97	19483	3110	403	127	[Mbnl2 - muscleblind-like 2, Nfat5 - nuclear factor of activated t cells 5, Clk1 - cdc-like kinase 1, Spen - spen homolog, transcriptional regulator (drosophila), Mcts2 - malignant t cell amplified sequence 2, Asxl2 - additional sex combs like 2 (drosophila), Usp47 - ubiquitin specific peptidase 47, Setd5 - set domain containing 5, Nsd1 - nuclear receptor-binding set-domain protein 1, Ubp1 - upst…
GO:0043170	macromolecule metabolic process	2.68e-13	3.13e-10	1.58	19483	5688	403	186	[Abca1 - atp-binding cassette, sub-family a (abc1), member 1, Secisbp2l - secis binding protein 2-like, Mbnl2 - muscleblind-like 2, Mib1 - mindbomb homolog 1 (drosophila), Gm5174 - predicted gene 5174, Cfp - complement factor properdin, Nfat5 - nuclear factor of activated t cells 5, Clk1 - cdc-like kinase 1, Spen - spen homolog, transcriptional regulator (drosophila), Braf - braf transforming gen…
GO:0043412	macromolecule modification	7.1e-13	7.68e-10	2.08	19483	2276	403	98	[Abca1 - atp-binding cassette, sub-family a (abc1), member 1, Mib1 - mindbomb homolog 1 (drosophila), Gm5174 - predicted gene 5174, Clk1 - cdc-like kinase 1, Braf - braf transforming gene, Mapk8ip3 - mitogen-activated protein kinase 8 interacting protein 3, Huwe1 - hect, uba and wwe domain containing 1, Setd5 - set domain containing 5, Usp47 - ubiquitin specific peptidase 47, Nsd1 - nuclear recep…
GO:0044260	cellular macromolecule metabolic process	2.07e-12	2.09e-09	1.64	19483	4705	403	160	[Abca1 - atp-binding cassette, sub-family a (abc1), member 1, Secisbp2l - secis binding protein 2-like, Mib1 - mindbomb homolog 1 (drosophila), Gm5174 - predicted gene 5174, Nfat5 - nuclear factor of activated t cells 5, Clk1 - cdc-like kinase 1, Spen - spen homolog, transcriptional regulator (drosophila), Braf - braf transforming gene, Mcts2 - malignant t cell amplified sequence 2, Mapk8ip3 - mi…
GO:1903506	regulation of nucleic acid-templated transcription	2.43e-12	2.3e-09	1.9	19483	2904	403	114	[Nfat5 - nuclear factor of activated t cells 5, Spen - spen homolog, transcriptional regulator (drosophila), Mcts2 - malignant t cell amplified sequence 2, Asxl2 - additional sex combs like 2 (drosophila), Nsd1 - nuclear receptor-binding set-domain protein 1, Setd5 - set domain containing 5, Usp47 - ubiquitin specific peptidase 47, Ubp1 - upstream binding protein 1, Mospd1 - motile sperm domain c…
GO:0016070	RNA metabolic process	2.51e-12	2.23e-09	1.98	19483	2539	403	104	[Mbnl2 - muscleblind-like 2, Nfat5 - nuclear factor of activated t cells 5, Spen - spen homolog, transcriptional regulator (drosophila), Mcts2 - malignant t cell amplified sequence 2, Asxl2 - additional sex combs like 2 (drosophila), Setd5 - set domain containing 5, Nsd1 - nuclear receptor-binding set-domain protein 1, Ubp1 - upstream binding protein 1, Thoc2 - tho complex 2, Hbp1 - high mobility…
GO:2001141	regulation of RNA biosynthetic process	2.78e-12	2.34e-09	1.89	19483	2910	403	114	[Nfat5 - nuclear factor of activated t cells 5, Spen - spen homolog, transcriptional regulator (drosophila), Mcts2 - malignant t cell amplified sequence 2, Asxl2 - additional sex combs like 2 (drosophila), Nsd1 - nuclear receptor-binding set-domain protein 1, Setd5 - set domain containing 5, Usp47 - ubiquitin specific peptidase 47, Ubp1 - upstream binding protein 1, Mospd1 - motile sperm domain c…
GO:0032774	RNA biosynthetic process	3.69e-12	2.94e-09	2.19	19483	1855	403	84	[Pcf11 - cleavage and polyadenylation factor subunit homolog (s. cerevisiae), Ern1 - endoplasmic reticulum (er) to nucleus signalling 1, Atxn1 - ataxin 1, Kmt2c - lysine (k)-specific methyltransferase 2c, Nfat5 - nuclear factor of activated t cells 5, Crebbp - creb binding protein, Spen - spen homolog, transcriptional regulator (drosophila), Mcts2 - malignant t cell amplified sequence 2, Nr2c2 - …
GO:0006355	regulation of transcription, DNA-templated	5.38e-12	4.07e-09	1.88	19483	2902	403	113	[Nfat5 - nuclear factor of activated t cells 5, Spen - spen homolog, transcriptional regulator (drosophila), Mcts2 - malignant t cell amplified sequence 2, Asxl2 - additional sex combs like 2 (drosophila), Nsd1 - nuclear receptor-binding set-domain protein 1, Setd5 - set domain containing 5, Usp47 - ubiquitin specific peptidase 47, Ubp1 - upstream binding protein 1, Mospd1 - motile sperm domain c…
GO:0009059	macromolecule biosynthetic process	5.61e-12	4.04e-09	2.02	19483	2321	403	97	[Abca1 - atp-binding cassette, sub-family a (abc1), member 1, Secisbp2l - secis binding protein 2-like, Nfat5 - nuclear factor of activated t cells 5, Spen - spen homolog, transcriptional regulator (drosophila), Mcts2 - malignant t cell amplified sequence 2, Asxl2 - additional sex combs like 2 (drosophila), Setd5 - set domain containing 5, Nsd1 - nuclear receptor-binding set-domain protein 1, Ubp…
GO:0006464	cellular protein modification process	5.9e-12	4.06e-09	2.08	19483	2112	403	91	[Ern1 - endoplasmic reticulum (er) to nucleus signalling 1, Abca1 - atp-binding cassette, sub-family a (abc1), member 1, Kmt2c - lysine (k)-specific methyltransferase 2c, Gm5174 - predicted gene 5174, Mib1 - mindbomb homolog 1 (drosophila), Clk1 - cdc-like kinase 1, Galnt11 - udp-n-acetyl-alpha-d-galactosamine:polypeptide n-acetylgalactosaminyltransferase 11, Edem3 - er degradation enhancer, mann…
GO:0036211	protein modification process	5.9e-12	3.88e-09	2.08	19483	2112	403	91	[Ern1 - endoplasmic reticulum (er) to nucleus signalling 1, Abca1 - atp-binding cassette, sub-family a (abc1), member 1, Kmt2c - lysine (k)-specific methyltransferase 2c, Gm5174 - predicted gene 5174, Mib1 - mindbomb homolog 1 (drosophila), Clk1 - cdc-like kinase 1, Galnt11 - udp-n-acetyl-alpha-d-galactosamine:polypeptide n-acetylgalactosaminyltransferase 11, Edem3 - er degradation enhancer, mann…
GO:0090304	nucleic acid metabolic process	1.96e-11	1.24e-08	1.84	19483	2961	403	113	[Mbnl2 - muscleblind-like 2, Nfat5 - nuclear factor of activated t cells 5, Spen - spen homolog, transcriptional regulator (drosophila), Mcts2 - malignant t cell amplified sequence 2, Asxl2 - additional sex combs like 2 (drosophila), Huwe1 - hect, uba and wwe domain containing 1, Nsd1 - nuclear receptor-binding set-domain protein 1, Setd5 - set domain containing 5, Usp47 - ubiquitin specific pept…
GO:0006325	chromatin organization	4.18e-11	2.53e-08	3.35	19483	562	403	39	[Bptf - bromodomain phd finger transcription factor, Kmt2d - lysine (k)-specific methyltransferase 2d, Kat6b - k(lysine) acetyltransferase 6b, Kmt2c - lysine (k)-specific methyltransferase 2c, Ogt - o-linked n-acetylglucosamine (glcnac) transferase (udp-n-acetylglucosamine:polypeptide-n-acetylglucosaminyl transferase), Smarcad1 - swi/snf-related, matrix-associated actin-dependent regulator of chr…
GO:0019438	aromatic compound biosynthetic process	4.23e-11	2.46e-08	2	19483	2225	403	92	[Pcf11 - cleavage and polyadenylation factor subunit homolog (s. cerevisiae), Uprt - uracil phosphoribosyltransferase (fur1) homolog (s. cerevisiae), Ern1 - endoplasmic reticulum (er) to nucleus signalling 1, Kmo - kynurenine 3-monooxygenase (kynurenine 3-hydroxylase), Atxn1 - ataxin 1, Kmt2c - lysine (k)-specific methyltransferase 2c, Nfat5 - nuclear factor of activated t cells 5, Crebbp - creb …
GO:0044267	cellular protein metabolic process	4.96e-11	2.78e-08	1.95	19483	2375	403	96	[Ern1 - endoplasmic reticulum (er) to nucleus signalling 1, Abca1 - atp-binding cassette, sub-family a (abc1), member 1, Kmt2c - lysine (k)-specific methyltransferase 2c, Gm5174 - predicted gene 5174, Mib1 - mindbomb homolog 1 (drosophila), Galnt11 - udp-n-acetyl-alpha-d-galactosamine:polypeptide n-acetylgalactosaminyltransferase 11, Clk1 - cdc-like kinase 1, Edem3 - er degradation enhancer, mann…
GO:0006351	transcription, DNA-templated	9.17e-11	4.96e-08	2.11	19483	1836	403	80	[Ern1 - endoplasmic reticulum (er) to nucleus signalling 1, Atxn1 - ataxin 1, Kmt2c - lysine (k)-specific methyltransferase 2c, Nfat5 - nuclear factor of activated t cells 5, Crebbp - creb binding protein, Spen - spen homolog, transcriptional regulator (drosophila), Mcts2 - malignant t cell amplified sequence 2, Nr2c2 - nuclear receptor subfamily 2, group c, member 2, Arid4b - at rich interactive…
GO:0097659	nucleic acid-templated transcription	9.42e-11	4.92e-08	2.11	19483	1837	403	80	[Ern1 - endoplasmic reticulum (er) to nucleus signalling 1, Atxn1 - ataxin 1, Kmt2c - lysine (k)-specific methyltransferase 2c, Nfat5 - nuclear factor of activated t cells 5, Crebbp - creb binding protein, Spen - spen homolog, transcriptional regulator (drosophila), Mcts2 - malignant t cell amplified sequence 2, Nr2c2 - nuclear receptor subfamily 2, group c, member 2, Arid4b - at rich interactive…
GO:0034654	nucleobase-containing compound biosynthetic process	9.83e-11	4.96e-08	2	19483	2153	403	89	[Pcf11 - cleavage and polyadenylation factor subunit homolog (s. cerevisiae), Uprt - uracil phosphoribosyltransferase (fur1) homolog (s. cerevisiae), Ern1 - endoplasmic reticulum (er) to nucleus signalling 1, Kmo - kynurenine 3-monooxygenase (kynurenine 3-hydroxylase), Atxn1 - ataxin 1, Kmt2c - lysine (k)-specific methyltransferase 2c, Nfat5 - nuclear factor of activated t cells 5, Crebbp - creb …
GO:0018130	heterocycle biosynthetic process	1.8e-10	8.81e-08	1.97	19483	2214	403	90	[Pcf11 - cleavage and polyadenylation factor subunit homolog (s. cerevisiae), Uprt - uracil phosphoribosyltransferase (fur1) homolog (s. cerevisiae), Ern1 - endoplasmic reticulum (er) to nucleus signalling 1, Kmo - kynurenine 3-monooxygenase (kynurenine 3-hydroxylase), Atxn1 - ataxin 1, Kmt2c - lysine (k)-specific methyltransferase 2c, Nfat5 - nuclear factor of activated t cells 5, Crebbp - creb …
GO:0006725	cellular aromatic compound metabolic process	1.85e-10	8.74e-08	1.7	19483	3575	403	126	[Uprt - uracil phosphoribosyltransferase (fur1) homolog (s. cerevisiae), Kmo - kynurenine 3-monooxygenase (kynurenine 3-hydroxylase), Mbnl2 - muscleblind-like 2, Nfat5 - nuclear factor of activated t cells 5, Spen - spen homolog, transcriptional regulator (drosophila), Mcts2 - malignant t cell amplified sequence 2, Asxl2 - additional sex combs like 2 (drosophila), Huwe1 - hect, uba and wwe domain…
GO:0006139	nucleobase-containing compound metabolic process	2.53e-10	1.16e-07	1.72	19483	3395	403	121	[Uprt - uracil phosphoribosyltransferase (fur1) homolog (s. cerevisiae), Kmo - kynurenine 3-monooxygenase (kynurenine 3-hydroxylase), Mbnl2 - muscleblind-like 2, Nfat5 - nuclear factor of activated t cells 5, Spen - spen homolog, transcriptional regulator (drosophila), Mcts2 - malignant t cell amplified sequence 2, Asxl2 - additional sex combs like 2 (drosophila), Huwe1 - hect, uba and wwe domain…
GO:0034645	cellular macromolecule biosynthetic process	2.62e-10	1.17e-07	1.94	19483	2266	403	91	[Ern1 - endoplasmic reticulum (er) to nucleus signalling 1, Abca1 - atp-binding cassette, sub-family a (abc1), member 1, Atxn1 - ataxin 1, Secisbp2l - secis binding protein 2-like, Kmt2c - lysine (k)-specific methyltransferase 2c, Nfat5 - nuclear factor of activated t cells 5, Crebbp - creb binding protein, Spen - spen homolog, transcriptional regulator (drosophila), Mcts2 - malignant t cell ampl…
GO:0046483	heterocycle metabolic process	2.83e-10	1.22e-07	1.7	19483	3519	403	124	[Uprt - uracil phosphoribosyltransferase (fur1) homolog (s. cerevisiae), Kmo - kynurenine 3-monooxygenase (kynurenine 3-hydroxylase), Mbnl2 - muscleblind-like 2, Nfat5 - nuclear factor of activated t cells 5, Spen - spen homolog, transcriptional regulator (drosophila), Mcts2 - malignant t cell amplified sequence 2, Asxl2 - additional sex combs like 2 (drosophila), Huwe1 - hect, uba and wwe domain…
GO:0006807	nitrogen compound metabolic process	4.13e-10	1.74e-07	1.45	19483	6367	403	191	[Uprt - uracil phosphoribosyltransferase (fur1) homolog (s. cerevisiae), Abca1 - atp-binding cassette, sub-family a (abc1), member 1, Kmo - kynurenine 3-monooxygenase (kynurenine 3-hydroxylase), Mib1 - mindbomb homolog 1 (drosophila), Mbnl2 - muscleblind-like 2, Gm5174 - predicted gene 5174, Cfp - complement factor properdin, Nfat5 - nuclear factor of activated t cells 5, Clk1 - cdc-like kinase 1…
GO:1901362	organic cyclic compound biosynthetic process	4.92e-10	2.01e-07	1.91	19483	2330	403	92	[Pcf11 - cleavage and polyadenylation factor subunit homolog (s. cerevisiae), Uprt - uracil phosphoribosyltransferase (fur1) homolog (s. cerevisiae), Ern1 - endoplasmic reticulum (er) to nucleus signalling 1, Kmo - kynurenine 3-monooxygenase (kynurenine 3-hydroxylase), Atxn1 - ataxin 1, Kmt2c - lysine (k)-specific methyltransferase 2c, Nfat5 - nuclear factor of activated t cells 5, Crebbp - creb …
GO:1901360	organic cyclic compound metabolic process	1.1e-09	4.39e-07	1.65	19483	3754	403	128	[Uprt - uracil phosphoribosyltransferase (fur1) homolog (s. cerevisiae), Abca1 - atp-binding cassette, sub-family a (abc1), member 1, Kmo - kynurenine 3-monooxygenase (kynurenine 3-hydroxylase), Mbnl2 - muscleblind-like 2, Nfat5 - nuclear factor of activated t cells 5, Spen - spen homolog, transcriptional regulator (drosophila), Mcts2 - malignant t cell amplified sequence 2, Asxl2 - additional se…
GO:0009892	negative regulation of metabolic process	1.7e-09	6.58e-07	1.83	19483	2535	403	96	[Ppp1r12b - protein phosphatase 1, regulatory (inhibitor) subunit 12b, Atxn1 - ataxin 1, Tnrc6a - trinucleotide repeat containing 6a, Mir181b-2 - microrna 181b-2, Spen - spen homolog, transcriptional regulator (drosophila), Crebbp - creb binding protein, Scfd1 - sec1 family domain containing 1, Asxl2 - additional sex combs like 2 (drosophila), Nsd1 - nuclear receptor-binding set-domain protein 1,…
GO:0034641	cellular nitrogen compound metabolic process	1.89e-09	7.14e-07	1.63	19483	3866	403	130	[Uprt - uracil phosphoribosyltransferase (fur1) homolog (s. cerevisiae), Kmo - kynurenine 3-monooxygenase (kynurenine 3-hydroxylase), Mbnl2 - muscleblind-like 2, Nfat5 - nuclear factor of activated t cells 5, Spen - spen homolog, transcriptional regulator (drosophila), Mcts2 - malignant t cell amplified sequence 2, Asxl2 - additional sex combs like 2 (drosophila), Huwe1 - hect, uba and wwe domain…
GO:0044271	cellular nitrogen compound biosynthetic process	3.75e-09	1.39e-06	1.82	19483	2499	403	94	[Pcf11 - cleavage and polyadenylation factor subunit homolog (s. cerevisiae), Uprt - uracil phosphoribosyltransferase (fur1) homolog (s. cerevisiae), Ern1 - endoplasmic reticulum (er) to nucleus signalling 1, Kmo - kynurenine 3-monooxygenase (kynurenine 3-hydroxylase), Atxn1 - ataxin 1, Kmt2c - lysine (k)-specific methyltransferase 2c, Nfat5 - nuclear factor of activated t cells 5, Crebbp - creb …
GO:0044237	cellular metabolic process	3.83e-09	1.38e-06	1.4	19483	6798	403	197	[Abca1 - atp-binding cassette, sub-family a (abc1), member 1, Acbd5 - acyl-coenzyme a binding domain containing 5, Secisbp2l - secis binding protein 2-like, Gm5174 - predicted gene 5174, Nfat5 - nuclear factor of activated t cells 5, Braf - braf transforming gene, Nsd1 - nuclear receptor-binding set-domain protein 1, Usp47 - ubiquitin specific peptidase 47, Gpcpd1 - glycerophosphocholine phosphod…
GO:0010605	negative regulation of macromolecule metabolic process	9.32e-09	3.28e-06	1.83	19483	2320	403	88	[Atxn1 - ataxin 1, Tnrc6a - trinucleotide repeat containing 6a, Mir181b-2 - microrna 181b-2, Spen - spen homolog, transcriptional regulator (drosophila), Crebbp - creb binding protein, Asxl2 - additional sex combs like 2 (drosophila), Nsd1 - nuclear receptor-binding set-domain protein 1, Usp47 - ubiquitin specific peptidase 47, Mospd1 - motile sperm domain containing 1, Hbp1 - high mobility group…
GO:0031324	negative regulation of cellular metabolic process	1.12e-08	3.86e-06	1.84	19483	2255	403	86	[Ppp1r12b - protein phosphatase 1, regulatory (inhibitor) subunit 12b, Atxn1 - ataxin 1, Tnrc6a - trinucleotide repeat containing 6a, Crebbp - creb binding protein, Spen - spen homolog, transcriptional regulator (drosophila), Scfd1 - sec1 family domain containing 1, Asxl2 - additional sex combs like 2 (drosophila), Nsd1 - nuclear receptor-binding set-domain protein 1, Usp47 - ubiquitin specific p…
GO:0016569	covalent chromatin modification	1.38e-08	4.64e-06	3.79	19483	319	403	25	[Kmt2d - lysine (k)-specific methyltransferase 2d, Kat6b - k(lysine) acetyltransferase 6b, Kmt2c - lysine (k)-specific methyltransferase 2c, Ogt - o-linked n-acetylglucosamine (glcnac) transferase (udp-n-acetylglucosamine:polypeptide-n-acetylglucosaminyl transferase), Smarcad1 - swi/snf-related, matrix-associated actin-dependent regulator of chromatin, subfamily a, containing dead/h box 1, Crebbp…
GO:0019538	protein metabolic process	2.12e-08	6.97e-06	1.67	19483	3129	403	108	[Abca1 - atp-binding cassette, sub-family a (abc1), member 1, Gm5174 - predicted gene 5174, Mib1 - mindbomb homolog 1 (drosophila), Cfp - complement factor properdin, Clk1 - cdc-like kinase 1, Braf - braf transforming gene, Mapk8ip3 - mitogen-activated protein kinase 8 interacting protein 3, Huwe1 - hect, uba and wwe domain containing 1, Nsd1 - nuclear receptor-binding set-domain protein 1, Usp47…
GO:0043484	regulation of RNA splicing	3.08e-08	9.91e-06	5.99	19483	121	403	15	[Rbm5 - rna binding motif protein 5, Ern1 - endoplasmic reticulum (er) to nucleus signalling 1, Ddx5 - dead (asp-glu-ala-asp) box polypeptide 5, Ythdc1 - yth domain containing 1, Son - son dna binding protein, Mbnl1 - muscleblind-like 1 (drosophila), Srsf5 - serine/arginine-rich splicing factor 5, Mbnl2 - muscleblind-like 2, Clk1 - cdc-like kinase 1, Dyrk1a - dual-specificity tyrosine-(y)-phospho…
GO:0051173	positive regulation of nitrogen compound metabolic process	3.43e-08	1.08e-05	1.71	19483	2805	403	99	[Nfat5 - nuclear factor of activated t cells 5, Spen - spen homolog, transcriptional regulator (drosophila), Braf - braf transforming gene, Mapk8ip3 - mitogen-activated protein kinase 8 interacting protein 3, Asxl2 - additional sex combs like 2 (drosophila), Nsd1 - nuclear receptor-binding set-domain protein 1, Mospd1 - motile sperm domain containing 1, Slk - ste20-like kinase, Htr2b - 5-hydroxyt…
GO:0010629	negative regulation of gene expression	3.95e-08	1.22e-05	2.02	19483	1558	403	65	[Atxn1 - ataxin 1, Tnrc6a - trinucleotide repeat containing 6a, Mir181b-2 - microrna 181b-2, Crebbp - creb binding protein, Spen - spen homolog, transcriptional regulator (drosophila), Asxl2 - additional sex combs like 2 (drosophila), Nsd1 - nuclear receptor-binding set-domain protein 1, Usp47 - ubiquitin specific peptidase 47, Mospd1 - motile sperm domain containing 1, Hbp1 - high mobility group…
GO:0044238	primary metabolic process	4.03e-08	1.22e-05	1.37	19483	6845	403	194	[Abca1 - atp-binding cassette, sub-family a (abc1), member 1, Gm5174 - predicted gene 5174, Nfat5 - nuclear factor of activated t cells 5, Braf - braf transforming gene, Nsd1 - nuclear receptor-binding set-domain protein 1, Usp47 - ubiquitin specific peptidase 47, Gpcpd1 - glycerophosphocholine phosphodiesterase gde1 homolog (s. cerevisiae), Hbp1 - high mobility group box transcription factor 1, …
GO:0044249	cellular biosynthetic process	7.01e-08	2.08e-05	1.65	19483	3081	403	105	[Uprt - uracil phosphoribosyltransferase (fur1) homolog (s. cerevisiae), Abca1 - atp-binding cassette, sub-family a (abc1), member 1, Kmo - kynurenine 3-monooxygenase (kynurenine 3-hydroxylase), Secisbp2l - secis binding protein 2-like, Nfat5 - nuclear factor of activated t cells 5, Spen - spen homolog, transcriptional regulator (drosophila), Mcts2 - malignant t cell amplified sequence 2, Asxl2 -…
GO:0051172	negative regulation of nitrogen compound metabolic process	7.6e-08	2.21e-05	1.83	19483	2090	403	79	[Atxn1 - ataxin 1, Tnrc6a - trinucleotide repeat containing 6a, Crebbp - creb binding protein, Spen - spen homolog, transcriptional regulator (drosophila), Asxl2 - additional sex combs like 2 (drosophila), Nsd1 - nuclear receptor-binding set-domain protein 1, Usp47 - ubiquitin specific peptidase 47, Mospd1 - motile sperm domain containing 1, Hbp1 - high mobility group box transcription factor 1, …
GO:0071704	organic substance metabolic process	9.08e-08	2.6e-05	1.35	19483	7187	403	200	[Abca1 - atp-binding cassette, sub-family a (abc1), member 1, Secisbp2l - secis binding protein 2-like, Gm5174 - predicted gene 5174, Nfat5 - nuclear factor of activated t cells 5, Braf - braf transforming gene, Nsd1 - nuclear receptor-binding set-domain protein 1, Usp47 - ubiquitin specific peptidase 47, Gpcpd1 - glycerophosphocholine phosphodiesterase gde1 homolog (s. cerevisiae), Hbp1 - high m…
GO:0010604	positive regulation of macromolecule metabolic process	9.59e-08	2.69e-05	1.66	19483	2942	403	101	[Nfat5 - nuclear factor of activated t cells 5, Spen - spen homolog, transcriptional regulator (drosophila), Braf - braf transforming gene, Mapk8ip3 - mitogen-activated protein kinase 8 interacting protein 3, Asxl2 - additional sex combs like 2 (drosophila), Nsd1 - nuclear receptor-binding set-domain protein 1, Mospd1 - motile sperm domain containing 1, Slk - ste20-like kinase, Htr2b - 5-hydroxyt…
GO:0051254	positive regulation of RNA metabolic process	1.28e-07	3.53e-05	1.99	19483	1503	403	62	[Ern1 - endoplasmic reticulum (er) to nucleus signalling 1, Atxn1 - ataxin 1, Kmt2c - lysine (k)-specific methyltransferase 2c, Nfat5 - nuclear factor of activated t cells 5, Spen - spen homolog, transcriptional regulator (drosophila), Crebbp - creb binding protein, Nr2c2 - nuclear receptor subfamily 2, group c, member 2, Arid4b - at rich interactive domain 4b (rbp1-like), Asxl2 - additional sex …
GO:0009058	biosynthetic process	1.32e-07	3.57e-05	1.61	19483	3239	403	108	[Uprt - uracil phosphoribosyltransferase (fur1) homolog (s. cerevisiae), Abca1 - atp-binding cassette, sub-family a (abc1), member 1, Kmo - kynurenine 3-monooxygenase (kynurenine 3-hydroxylase), Secisbp2l - secis binding protein 2-like, Nfat5 - nuclear factor of activated t cells 5, Spen - spen homolog, transcriptional regulator (drosophila), Mcts2 - malignant t cell amplified sequence 2, Asxl2 -…
GO:0008380	RNA splicing	1.68e-07	4.45e-05	3.83	19483	265	403	21	[Sf3b1 - splicing factor 3b, subunit 1, Rbm5 - rna binding motif protein 5, Ern1 - endoplasmic reticulum (er) to nucleus signalling 1, Ddx5 - dead (asp-glu-ala-asp) box polypeptide 5, Ythdc1 - yth domain containing 1, Qk - quaking, Son - son dna binding protein, Mbnl1 - muscleblind-like 1 (drosophila), Srsf5 - serine/arginine-rich splicing factor 5, 2810403A07Rik - riken cdna 2810403a07 gene, Mbn…
GO:1901576	organic substance biosynthetic process	1.93e-07	5.05e-05	1.61	19483	3183	403	106	[Uprt - uracil phosphoribosyltransferase (fur1) homolog (s. cerevisiae), Abca1 - atp-binding cassette, sub-family a (abc1), member 1, Kmo - kynurenine 3-monooxygenase (kynurenine 3-hydroxylase), Secisbp2l - secis binding protein 2-like, Nfat5 - nuclear factor of activated t cells 5, Spen - spen homolog, transcriptional regulator (drosophila), Mcts2 - malignant t cell amplified sequence 2, Asxl2 -…
GO:0031325	positive regulation of cellular metabolic process	2.55e-07	6.55e-05	1.64	19483	2922	403	99	[Nfat5 - nuclear factor of activated t cells 5, Spen - spen homolog, transcriptional regulator (drosophila), Braf - braf transforming gene, Mapk8ip3 - mitogen-activated protein kinase 8 interacting protein 3, Asxl2 - additional sex combs like 2 (drosophila), Nsd1 - nuclear receptor-binding set-domain protein 1, Mospd1 - motile sperm domain containing 1, Slk - ste20-like kinase, Htr2b - 5-hydroxyt…
GO:0006397	mRNA processing	2.95e-07	7.44e-05	3.33	19483	348	403	24	[Sf3b1 - splicing factor 3b, subunit 1, Rbm5 - rna binding motif protein 5, Pcf11 - cleavage and polyadenylation factor subunit homolog (s. cerevisiae), Ern1 - endoplasmic reticulum (er) to nucleus signalling 1, Ddx5 - dead (asp-glu-ala-asp) box polypeptide 5, Ythdc1 - yth domain containing 1, Qk - quaking, Son - son dna binding protein, Mbnl1 - muscleblind-like 1 (drosophila), Srsf5 - serine/arg…
GO:0016570	histone modification	3.46e-07	8.6e-05	3.53	19483	301	403	22	[Kmt2d - lysine (k)-specific methyltransferase 2d, Kdm5b - lysine (k)-specific demethylase 5b, Ncoa1 - nuclear receptor coactivator 1, Kat6b - k(lysine) acetyltransferase 6b, Kmt2c - lysine (k)-specific methyltransferase 2c, Ash1l - ash1 (absent, small, or homeotic)-like (drosophila), Ogt - o-linked n-acetylglucosamine (glcnac) transferase (udp-n-acetylglucosamine:polypeptide-n-acetylglucosaminyl…
GO:0009893	positive regulation of metabolic process	3.75e-07	9.16e-05	1.6	19483	3145	403	104	[Nfat5 - nuclear factor of activated t cells 5, Spen - spen homolog, transcriptional regulator (drosophila), Braf - braf transforming gene, Mapk8ip3 - mitogen-activated protein kinase 8 interacting protein 3, Asxl2 - additional sex combs like 2 (drosophila), Nsd1 - nuclear receptor-binding set-domain protein 1, Mospd1 - motile sperm domain containing 1, Htr2b - 5-hydroxytryptamine (serotonin) rec…
GO:0006357	regulation of transcription by RNA polymerase II	4.31e-07	0.000103	1.83	19483	1845	403	70	[Atxn1 - ataxin 1, Kmt2c - lysine (k)-specific methyltransferase 2c, Nfat5 - nuclear factor of activated t cells 5, Crebbp - creb binding protein, Spen - spen homolog, transcriptional regulator (drosophila), Rfx7 - regulatory factor x, 7, Arid4b - at rich interactive domain 4b (rbp1-like), Nr2c2 - nuclear receptor subfamily 2, group c, member 2, Asxl2 - additional sex combs like 2 (drosophila), N…
GO:0008152	metabolic process	4.67e-07	0.00011	1.31	19483	7655	403	207	[Abca1 - atp-binding cassette, sub-family a (abc1), member 1, Acbd5 - acyl-coenzyme a binding domain containing 5, Secisbp2l - secis binding protein 2-like, Gm5174 - predicted gene 5174, Nfat5 - nuclear factor of activated t cells 5, Braf - braf transforming gene, Phyhd1 - phytanoyl-coa dioxygenase domain containing 1, Nsd1 - nuclear receptor-binding set-domain protein 1, Usp47 - ubiquitin specif…
GO:0045935	positive regulation of nucleobase-containing compound metabolic process	5.73e-07	0.000133	1.87	19483	1677	403	65	[Ern1 - endoplasmic reticulum (er) to nucleus signalling 1, Atxn1 - ataxin 1, Kmt2c - lysine (k)-specific methyltransferase 2c, Nfat5 - nuclear factor of activated t cells 5, Crebbp - creb binding protein, Spen - spen homolog, transcriptional regulator (drosophila), Arid4b - at rich interactive domain 4b (rbp1-like), Nr2c2 - nuclear receptor subfamily 2, group c, member 2, Asxl2 - additional sex …
GO:1902275	regulation of chromatin organization	7.61e-07	0.000175	4.42	19483	175	403	16	[Ncor1 - nuclear receptor co-repressor 1, Airn - antisense igf2r rna, Trip12 - thyroid hormone receptor interactor 12, Slk - ste20-like kinase, Ogt - o-linked n-acetylglucosamine (glcnac) transferase (udp-n-acetylglucosamine:polypeptide-n-acetylglucosaminyl transferase), Atrx - alpha thalassemia/mental retardation syndrome x-linked homolog (human), Kdm4c - lysine (k)-specific demethylase 4c, Apob…
GO:0010558	negative regulation of macromolecule biosynthetic process	8.45e-07	0.000191	2	19483	1305	403	54	[Atxn1 - ataxin 1, Tnrc6a - trinucleotide repeat containing 6a, Crebbp - creb binding protein, Spen - spen homolog, transcriptional regulator (drosophila), Asxl2 - additional sex combs like 2 (drosophila), Usp47 - ubiquitin specific peptidase 47, Nsd1 - nuclear receptor-binding set-domain protein 1, Mospd1 - motile sperm domain containing 1, Hbp1 - high mobility group box transcription factor 1, …
GO:0050789	regulation of biological process	9.33e-07	0.000208	1.22	19483	10529	403	265	[Zmym6 - zinc finger, mym-type 6, Abca1 - atp-binding cassette, sub-family a (abc1), member 1, Ppp1r12b - protein phosphatase 1, regulatory (inhibitor) subunit 12b, Secisbp2l - secis binding protein 2-like, Gm5174 - predicted gene 5174, Nfat5 - nuclear factor of activated t cells 5, Braf - braf transforming gene, Macf1 - microtubule-actin crosslinking factor 1, Nsd1 - nuclear receptor-binding set…
GO:2000113	negative regulation of cellular macromolecule biosynthetic process	9.41e-07	0.000207	2.01	19483	1275	403	53	[Atxn1 - ataxin 1, Tnrc6a - trinucleotide repeat containing 6a, Crebbp - creb binding protein, Spen - spen homolog, transcriptional regulator (drosophila), Asxl2 - additional sex combs like 2 (drosophila), Usp47 - ubiquitin specific peptidase 47, Nsd1 - nuclear receptor-binding set-domain protein 1, Mospd1 - motile sperm domain containing 1, Hbp1 - high mobility group box transcription factor 1, …
GO:0031327	negative regulation of cellular biosynthetic process	1.15e-06	0.000248	1.97	19483	1353	403	55	[Atxn1 - ataxin 1, Tnrc6a - trinucleotide repeat containing 6a, Spen - spen homolog, transcriptional regulator (drosophila), Crebbp - creb binding protein, Asxl2 - additional sex combs like 2 (drosophila), Usp47 - ubiquitin specific peptidase 47, Nsd1 - nuclear receptor-binding set-domain protein 1, Mospd1 - motile sperm domain containing 1, Hbp1 - high mobility group box transcription factor 1, …
GO:0051246	regulation of protein metabolic process	1.21e-06	0.000257	1.67	19483	2468	403	85	[Ern1 - endoplasmic reticulum (er) to nucleus signalling 1, Tnrc6a - trinucleotide repeat containing 6a, Secisbp2l - secis binding protein 2-like, Crebbp - creb binding protein, Braf - braf transforming gene, Mapk8ip3 - mitogen-activated protein kinase 8 interacting protein 3, Asxl2 - additional sex combs like 2 (drosophila), Nsd1 - nuclear receptor-binding set-domain protein 1, Usp47 - ubiquitin…
GO:0016071	mRNA metabolic process	1.72e-06	0.000362	2.8	19483	467	403	27	[Rbm5 - rna binding motif protein 5, Pcf11 - cleavage and polyadenylation factor subunit homolog (s. cerevisiae), Upf2 - upf2 regulator of nonsense transcripts homolog (yeast), Ern1 - endoplasmic reticulum (er) to nucleus signalling 1, Ddx5 - dead (asp-glu-ala-asp) box polypeptide 5, Qk - quaking, Mbnl2 - muscleblind-like 2, Srek1 - splicing regulatory glutamine/lysine-rich protein 1, Prpf39 - pr…
GO:0009890	negative regulation of biosynthetic process	2.23e-06	0.000463	1.92	19483	1383	403	55	[Atxn1 - ataxin 1, Tnrc6a - trinucleotide repeat containing 6a, Spen - spen homolog, transcriptional regulator (drosophila), Crebbp - creb binding protein, Asxl2 - additional sex combs like 2 (drosophila), Usp47 - ubiquitin specific peptidase 47, Nsd1 - nuclear receptor-binding set-domain protein 1, Mospd1 - motile sperm domain containing 1, Hbp1 - high mobility group box transcription factor 1, …
GO:0031056	regulation of histone modification	2.93e-06	0.000599	4.51	19483	150	403	14	[Ncor1 - nuclear receptor co-repressor 1, Airn - antisense igf2r rna, Trip12 - thyroid hormone receptor interactor 12, Slk - ste20-like kinase, Ogt - o-linked n-acetylglucosamine (glcnac) transferase (udp-n-acetylglucosamine:polypeptide-n-acetylglucosaminyl transferase), Atrx - alpha thalassemia/mental retardation syndrome x-linked homolog (human), Kdm4c - lysine (k)-specific demethylase 4c, Asxl…
GO:1903311	regulation of mRNA metabolic process	3.35e-06	0.000676	3.75	19483	219	403	17	[Rbm5 - rna binding motif protein 5, Ddx5 - dead (asp-glu-ala-asp) box polypeptide 5, Ythdc1 - yth domain containing 1, Qk - quaking, Son - son dna binding protein, Gigyf2 - grb10 interacting gyf protein 2, Mbnl1 - muscleblind-like 1 (drosophila), Srsf5 - serine/arginine-rich splicing factor 5, Tnrc6b - trinucleotide repeat containing 6b, Mbnl2 - muscleblind-like 2, Dyrk1a - dual-specificity tyro…
GO:0010628	positive regulation of gene expression	3.74e-06	0.000745	1.76	19483	1809	403	66	[Ern1 - endoplasmic reticulum (er) to nucleus signalling 1, Atxn1 - ataxin 1, Kmt2c - lysine (k)-specific methyltransferase 2c, Nfat5 - nuclear factor of activated t cells 5, Crebbp - creb binding protein, Spen - spen homolog, transcriptional regulator (drosophila), Braf - braf transforming gene, Arid4b - at rich interactive domain 4b (rbp1-like), Nr2c2 - nuclear receptor subfamily 2, group c, me…
GO:0045893	positive regulation of transcription, DNA-templated	4.91e-06	0.000965	1.87	19483	1420	403	55	[Atxn1 - ataxin 1, Kmt2c - lysine (k)-specific methyltransferase 2c, Nfat5 - nuclear factor of activated t cells 5, Crebbp - creb binding protein, Spen - spen homolog, transcriptional regulator (drosophila), Nr2c2 - nuclear receptor subfamily 2, group c, member 2, Arid4b - at rich interactive domain 4b (rbp1-like), Asxl2 - additional sex combs like 2 (drosophila), Nsd1 - nuclear receptor-binding …
GO:1903508	positive regulation of nucleic acid-templated transcription	5.22e-06	0.00101	1.87	19483	1423	403	55	[Atxn1 - ataxin 1, Kmt2c - lysine (k)-specific methyltransferase 2c, Nfat5 - nuclear factor of activated t cells 5, Crebbp - creb binding protein, Spen - spen homolog, transcriptional regulator (drosophila), Nr2c2 - nuclear receptor subfamily 2, group c, member 2, Arid4b - at rich interactive domain 4b (rbp1-like), Asxl2 - additional sex combs like 2 (drosophila), Nsd1 - nuclear receptor-binding …
GO:0048523	negative regulation of cellular process	5.26e-06	0.00101	1.43	19483	4248	403	126	[Ppp1r12b - protein phosphatase 1, regulatory (inhibitor) subunit 12b, Tnrc6a - trinucleotide repeat containing 6a, Mib1 - mindbomb homolog 1 (drosophila), Spen - spen homolog, transcriptional regulator (drosophila), Braf - braf transforming gene, Ankrd17 - ankyrin repeat domain 17, Asxl2 - additional sex combs like 2 (drosophila), Usp47 - ubiquitin specific peptidase 47, Nsd1 - nuclear receptor-…
GO:1902680	positive regulation of RNA biosynthetic process	5.33e-06	0.00101	1.87	19483	1424	403	55	[Atxn1 - ataxin 1, Kmt2c - lysine (k)-specific methyltransferase 2c, Nfat5 - nuclear factor of activated t cells 5, Crebbp - creb binding protein, Spen - spen homolog, transcriptional regulator (drosophila), Nr2c2 - nuclear receptor subfamily 2, group c, member 2, Arid4b - at rich interactive domain 4b (rbp1-like), Asxl2 - additional sex combs like 2 (drosophila), Nsd1 - nuclear receptor-binding …
GO:0032268	regulation of cellular protein metabolic process	6.3e-06	0.00118	1.64	19483	2297	403	78	[Ern1 - endoplasmic reticulum (er) to nucleus signalling 1, Tnrc6a - trinucleotide repeat containing 6a, Secisbp2l - secis binding protein 2-like, Braf - braf transforming gene, Mapk8ip3 - mitogen-activated protein kinase 8 interacting protein 3, Asxl2 - additional sex combs like 2 (drosophila), Nsd1 - nuclear receptor-binding set-domain protein 1, Usp47 - ubiquitin specific peptidase 47, Setd5 -…
GO:0050794	regulation of cellular process	6.47e-06	0.00119	1.21	19483	9930	403	249	[Zmym6 - zinc finger, mym-type 6, Abca1 - atp-binding cassette, sub-family a (abc1), member 1, Ppp1r12b - protein phosphatase 1, regulatory (inhibitor) subunit 12b, Secisbp2l - secis binding protein 2-like, Gm5174 - predicted gene 5174, Nfat5 - nuclear factor of activated t cells 5, Braf - braf transforming gene, Macf1 - microtubule-actin crosslinking factor 1, Nsd1 - nuclear receptor-binding set…
GO:0010557	positive regulation of macromolecule biosynthetic process	7.15e-06	0.0013	1.78	19483	1658	403	61	[Atxn1 - ataxin 1, Kmt2c - lysine (k)-specific methyltransferase 2c, Nfat5 - nuclear factor of activated t cells 5, Crebbp - creb binding protein, Spen - spen homolog, transcriptional regulator (drosophila), Arid4b - at rich interactive domain 4b (rbp1-like), Nr2c2 - nuclear receptor subfamily 2, group c, member 2, Asxl2 - additional sex combs like 2 (drosophila), Nsd1 - nuclear receptor-binding …
GO:0048518	positive regulation of biological process	7.33e-06	0.00132	1.36	19483	5407	403	152	[Abca1 - atp-binding cassette, sub-family a (abc1), member 1, Kmo - kynurenine 3-monooxygenase (kynurenine 3-hydroxylase), Mib1 - mindbomb homolog 1 (drosophila), Cfp - complement factor properdin, Nfat5 - nuclear factor of activated t cells 5, Spen - spen homolog, transcriptional regulator (drosophila), Braf - braf transforming gene, Ankrd17 - ankyrin repeat domain 17, Mapk8ip3 - mitogen-activat…
GO:1904017	cellular response to Thyroglobulin triiodothyronine	8.79e-06	0.00157	48.34	19483	3	403	3	[Ncor1 - nuclear receptor co-repressor 1, Ncoa2 - nuclear receptor coactivator 2, Ncoa1 - nuclear receptor coactivator 1]
GO:1904016	response to Thyroglobulin triiodothyronine	8.79e-06	0.00155	48.34	19483	3	403	3	[Ncor1 - nuclear receptor co-repressor 1, Ncoa2 - nuclear receptor coactivator 2, Ncoa1 - nuclear receptor coactivator 1]
GO:0031399	regulation of protein modification process	9.64e-06	0.00168	1.77	19483	1637	403	60	[Ern1 - endoplasmic reticulum (er) to nucleus signalling 1, Braf - braf transforming gene, Mapk8ip3 - mitogen-activated protein kinase 8 interacting protein 3, Asxl2 - additional sex combs like 2 (drosophila), Nsd1 - nuclear receptor-binding set-domain protein 1, Setd5 - set domain containing 5, Zfp407 - zinc finger protein 407, Parp14 - poly (adp-ribose) polymerase family, member 14, Airn - anti…
GO:0048519	negative regulation of biological process	1.01e-05	0.00174	1.39	19483	4734	403	136	[Ppp1r12b - protein phosphatase 1, regulatory (inhibitor) subunit 12b, Tnrc6a - trinucleotide repeat containing 6a, Mib1 - mindbomb homolog 1 (drosophila), Spen - spen homolog, transcriptional regulator (drosophila), Braf - braf transforming gene, Ankrd17 - ankyrin repeat domain 17, Asxl2 - additional sex combs like 2 (drosophila), Usp47 - ubiquitin specific peptidase 47, Nsd1 - nuclear receptor-…
GO:0018193	peptidyl-amino acid modification	1.31e-05	0.00224	2.32	19483	645	403	31	[Ern1 - endoplasmic reticulum (er) to nucleus signalling 1, Kmt2d - lysine (k)-specific methyltransferase 2d, Kat6b - k(lysine) acetyltransferase 6b, Ogt - o-linked n-acetylglucosamine (glcnac) transferase (udp-n-acetylglucosamine:polypeptide-n-acetylglucosaminyl transferase), Galnt11 - udp-n-acetyl-alpha-d-galactosamine:polypeptide n-acetylgalactosaminyltransferase 11, Clk1 - cdc-like kinase 1, …
GO:0050684	regulation of mRNA processing	1.32e-05	0.00222	4.57	19483	127	403	12	[Rbm5 - rna binding motif protein 5, Ythdc1 - yth domain containing 1, Ddx5 - dead (asp-glu-ala-asp) box polypeptide 5, 1110037F02Rik - riken cdna 1110037f02 gene, Son - son dna binding protein, Sltm - safb-like, transcription modulator, Mbnl1 - muscleblind-like 1 (drosophila), Srsf5 - serine/arginine-rich splicing factor 5, Mbnl2 - muscleblind-like 2, Dyrk1a - dual-specificity tyrosine-(y)-phosp…
GO:0048024	regulation of mRNA splicing, via spliceosome	1.52e-05	0.00253	5.43	19483	89	403	10	[Rbm5 - rna binding motif protein 5, Ythdc1 - yth domain containing 1, Ddx5 - dead (asp-glu-ala-asp) box polypeptide 5, Son - son dna binding protein, Mbnl1 - muscleblind-like 1 (drosophila), Srsf5 - serine/arginine-rich splicing factor 5, Mbnl2 - muscleblind-like 2, Dyrk1a - dual-specificity tyrosine-(y)-phosphorylation regulated kinase 1a, Srek1 - splicing regulatory glutamine/lysine-rich prote…
GO:0031328	positive regulation of cellular biosynthetic process	1.58e-05	0.0026	1.72	19483	1739	403	62	[Atxn1 - ataxin 1, Kmt2c - lysine (k)-specific methyltransferase 2c, Nfat5 - nuclear factor of activated t cells 5, Crebbp - creb binding protein, Spen - spen homolog, transcriptional regulator (drosophila), Arid4b - at rich interactive domain 4b (rbp1-like), Nr2c2 - nuclear receptor subfamily 2, group c, member 2, Asxl2 - additional sex combs like 2 (drosophila), Nsd1 - nuclear receptor-binding …
GO:0065007	biological regulation	1.74e-05	0.00284	1.18	19483	11084	403	270	[Zmym6 - zinc finger, mym-type 6, Abca1 - atp-binding cassette, sub-family a (abc1), member 1, Ppp1r12b - protein phosphatase 1, regulatory (inhibitor) subunit 12b, Secisbp2l - secis binding protein 2-like, Gm5174 - predicted gene 5174, Nfat5 - nuclear factor of activated t cells 5, Braf - braf transforming gene, Macf1 - microtubule-actin crosslinking factor 1, Nsd1 - nuclear receptor-binding set…
GO:0048522	positive regulation of cellular process	1.75e-05	0.00281	1.37	19483	4827	403	137	[Kmo - kynurenine 3-monooxygenase (kynurenine 3-hydroxylase), Mib1 - mindbomb homolog 1 (drosophila), Nfat5 - nuclear factor of activated t cells 5, Spen - spen homolog, transcriptional regulator (drosophila), Braf - braf transforming gene, Ankrd17 - ankyrin repeat domain 17, Mapk8ip3 - mitogen-activated protein kinase 8 interacting protein 3, Asxl2 - additional sex combs like 2 (drosophila), Mac…
GO:0031060	regulation of histone methylation	2.38e-05	0.0038	5.8	19483	75	403	9	[Airn - antisense igf2r rna, Asxl2 - additional sex combs like 2 (drosophila), Kmt2e - lysine (k)-specific methyltransferase 2e, Kmt2a - lysine (k)-specific methyltransferase 2a, Ogt - o-linked n-acetylglucosamine (glcnac) transferase (udp-n-acetylglucosamine:polypeptide-n-acetylglucosaminyl transferase), Nsd1 - nuclear receptor-binding set-domain protein 1, Atrx - alpha thalassemia/mental retard…
GO:0043243	positive regulation of protein complex disassembly	2.39e-05	0.00378	10	19483	29	403	6	[Fyco1 - fyve and coiled-coil domain containing 1, Lrrc16a - leucine rich repeat containing 16a, Setx - senataxin, Igf1r - insulin-like growth factor i receptor, Insr - insulin receptor, Mgea5 - meningioma expressed antigen 5 (hyaluronidase)]
GO:0017148	negative regulation of translation	2.91e-05	0.00454	4.58	19483	116	403	11	[Qk - quaking, Btg2 - b cell translocation gene 2, anti-proliferative, Xrn1 - 5'-3' exoribonuclease 1, Gigyf2 - grb10 interacting gyf protein 2, Tnrc6a - trinucleotide repeat containing 6a, Cpeb4 - cytoplasmic polyadenylation element binding protein 4, Tnrc6b - trinucleotide repeat containing 6b, Rgs2 - regulator of g-protein signaling 2, Cpeb2 - cytoplasmic polyadenylation element binding protei…
GO:0009891	positive regulation of biosynthetic process	3.08e-05	0.00476	1.69	19483	1778	403	62	[Atxn1 - ataxin 1, Kmt2c - lysine (k)-specific methyltransferase 2c, Nfat5 - nuclear factor of activated t cells 5, Crebbp - creb binding protein, Spen - spen homolog, transcriptional regulator (drosophila), Arid4b - at rich interactive domain 4b (rbp1-like), Nr2c2 - nuclear receptor subfamily 2, group c, member 2, Asxl2 - additional sex combs like 2 (drosophila), Nsd1 - nuclear receptor-binding …
GO:0016571	histone methylation	3.28e-05	0.00502	5.58	19483	78	403	9	[Kmt2d - lysine (k)-specific methyltransferase 2d, Arid4b - at rich interactive domain 4b (rbp1-like), Suv420h1 - suppressor of variegation 4-20 homolog 1 (drosophila), Kmt2a - lysine (k)-specific methyltransferase 2a, Ash1l - ash1 (absent, small, or homeotic)-like (drosophila), Kmt2c - lysine (k)-specific methyltransferase 2c, Arid4a - at rich interactive domain 4a (rbp1-like), Ogt - o-linked n-…
GO:0051716	cellular response to stimulus	3.34e-05	0.00506	1.56	19483	2487	403	80	[Ern1 - endoplasmic reticulum (er) to nucleus signalling 1, Gbp6 - guanylate binding protein 6, Abca1 - atp-binding cassette, sub-family a (abc1), member 1, Tnrc6a - trinucleotide repeat containing 6a, Mir181b-2 - microrna 181b-2, Crebbp - creb binding protein, Braf - braf transforming gene, Cd86 - cd86 antigen, Mapk8ip3 - mitogen-activated protein kinase 8 interacting protein 3, Nr2c2 - nuclear …
GO:0060009	Sertoli cell development	3.38e-05	0.00507	12.72	19483	19	403	5	[Arid4b - at rich interactive domain 4b (rbp1-like), Arid4a - at rich interactive domain 4a (rbp1-like), Akap9 - a kinase (prka) anchor protein (yotiao) 9, Atrx - alpha thalassemia/mental retardation syndrome x-linked homolog (human), Fndc3a - fibronectin type iii domain containing 3a]
GO:0045934	negative regulation of nucleobase-containing compound metabolic process	3.5e-05	0.0052	1.82	19483	1301	403	49	[Atxn1 - ataxin 1, Crebbp - creb binding protein, Spen - spen homolog, transcriptional regulator (drosophila), Asxl2 - additional sex combs like 2 (drosophila), Usp47 - ubiquitin specific peptidase 47, Nsd1 - nuclear receptor-binding set-domain protein 1, Mospd1 - motile sperm domain containing 1, Hbp1 - high mobility group box transcription factor 1, Kdm5b - lysine (k)-specific demethylase 5b, N…
GO:0040029	regulation of gene expression, epigenetic	3.81e-05	0.00561	3.83	19483	164	403	13	[Ythdc1 - yth domain containing 1, Airn - antisense igf2r rna, Kmt2d - lysine (k)-specific methyltransferase 2d, Gigyf2 - grb10 interacting gyf protein 2, Tnrc6a - trinucleotide repeat containing 6a, Arid4a - at rich interactive domain 4a (rbp1-like), Smchd1 - smc hinge domain containing 1, Apobec1 - apolipoprotein b mrna editing enzyme, catalytic polypeptide 1, Arid4b - at rich interactive domai…
GO:0033044	regulation of chromosome organization	4.35e-05	0.00634	2.86	19483	321	403	19	[Ncor1 - nuclear receptor co-repressor 1, Senp6 - sumo/sentrin specific peptidase 6, Airn - antisense igf2r rna, Apc - adenomatosis polyposis coli, Trip12 - thyroid hormone receptor interactor 12, Slk - ste20-like kinase, Ogt - o-linked n-acetylglucosamine (glcnac) transferase (udp-n-acetylglucosamine:polypeptide-n-acetylglucosaminyl transferase), Atrx - alpha thalassemia/mental retardation syndr…
GO:0006349	regulation of gene expression by genetic imprinting	4.43e-05	0.00639	12.09	19483	20	403	5	[Airn - antisense igf2r rna, Arid4b - at rich interactive domain 4b (rbp1-like), Arid4a - at rich interactive domain 4a (rbp1-like), Xist - inactive x specific transcripts, Dnmt3a - dna methyltransferase 3a]
GO:0003006	developmental process involved in reproduction	4.87e-05	0.00696	2.24	19483	626	403	29	[Qk - quaking, Bptf - bromodomain phd finger transcription factor, Prlr - prolactin receptor, Kmt2d - lysine (k)-specific methyltransferase 2d, Aff4 - af4/fmr2 family, member 4, Tgfb2 - transforming growth factor, beta 2, Fndc3a - fibronectin type iii domain containing 3a, Hectd1 - hect domain containing 1, Bmpr2 - bone morphogenetic protein receptor, type ii (serine/threonine kinase), Gnrh1 - go…
GO:0051253	negative regulation of RNA metabolic process	5.59e-05	0.0079	1.84	19483	1180	403	45	[Ddx5 - dead (asp-glu-ala-asp) box polypeptide 5, Zbtb20 - zinc finger and btb domain containing 20, Zeb1 - zinc finger e-box binding homeobox 1, Qk - quaking, Bptf - bromodomain phd finger transcription factor, Kmt2d - lysine (k)-specific methyltransferase 2d, Tcf4 - transcription factor 4, Kat6b - k(lysine) acetyltransferase 6b, Atxn1 - ataxin 1, Tnfrsf4 - tumor necrosis factor receptor superfa…
GO:0051248	negative regulation of protein metabolic process	6.06e-05	0.0085	1.94	19483	971	403	39	[Itch - itchy, e3 ubiquitin protein ligase, Trip12 - thyroid hormone receptor interactor 12, Qk - quaking, Gigyf2 - grb10 interacting gyf protein 2, Tnrc6a - trinucleotide repeat containing 6a, Ogt - o-linked n-acetylglucosamine (glcnac) transferase (udp-n-acetylglucosamine:polypeptide-n-acetylglucosaminyl transferase), Serpind1 - serine (or cysteine) peptidase inhibitor, clade d, member 1, Fam12…
GO:0009966	regulation of signal transduction	6.74e-05	0.00936	1.52	19483	2538	403	80	[Ern1 - endoplasmic reticulum (er) to nucleus signalling 1, Abca1 - atp-binding cassette, sub-family a (abc1), member 1, Atxn1 - ataxin 1, Nfat5 - nuclear factor of activated t cells 5, Crebbp - creb binding protein, Braf - braf transforming gene, Ankrd17 - ankyrin repeat domain 17, Mapk8ip3 - mitogen-activated protein kinase 8 interacting protein 3, Asxl2 - additional sex combs like 2 (drosophil…
GO:1901564	organonitrogen compound metabolic process	7.23e-05	0.00996	1.39	19483	3962	403	114	[Uprt - uracil phosphoribosyltransferase (fur1) homolog (s. cerevisiae), Abca1 - atp-binding cassette, sub-family a (abc1), member 1, Kmo - kynurenine 3-monooxygenase (kynurenine 3-hydroxylase), Gm5174 - predicted gene 5174, Mib1 - mindbomb homolog 1 (drosophila), Cfp - complement factor properdin, Clk1 - cdc-like kinase 1, Braf - braf transforming gene, Mapk8ip3 - mitogen-activated protein kinas…
GO:0032269	negative regulation of cellular protein metabolic process	7.34e-05	0.01	1.97	19483	910	403	37	[Itch - itchy, e3 ubiquitin protein ligase, Trip12 - thyroid hormone receptor interactor 12, Qk - quaking, Gigyf2 - grb10 interacting gyf protein 2, Tnrc6a - trinucleotide repeat containing 6a, Ogt - o-linked n-acetylglucosamine (glcnac) transferase (udp-n-acetylglucosamine:polypeptide-n-acetylglucosaminyl transferase), Serpind1 - serine (or cysteine) peptidase inhibitor, clade d, member 1, Fam12…
GO:0009987	cellular process	7.76e-05	0.0105	1.13	19483	13158	403	307	[Zmym6 - zinc finger, mym-type 6, Abca1 - atp-binding cassette, sub-family a (abc1), member 1, Ppp1r12b - protein phosphatase 1, regulatory (inhibitor) subunit 12b, Acbd5 - acyl-coenzyme a binding domain containing 5, Secisbp2l - secis binding protein 2-like, Gm5174 - predicted gene 5174, Nfat5 - nuclear factor of activated t cells 5, Braf - braf transforming gene, Raph1 - ras association (ralgds…
GO:0006396	RNA processing	8.47e-05	0.0114	2.17	19483	646	403	29	[Rbm5 - rna binding motif protein 5, Pcf11 - cleavage and polyadenylation factor subunit homolog (s. cerevisiae), Ern1 - endoplasmic reticulum (er) to nucleus signalling 1, Ddx5 - dead (asp-glu-ala-asp) box polypeptide 5, Qk - quaking, Ccnl1 - cyclin l1, Mbnl2 - muscleblind-like 2, Srek1 - splicing regulatory glutamine/lysine-rich protein 1, Prpf39 - prp39 pre-mrna processing factor 39 homolog (y…
GO:0045944	positive regulation of transcription by RNA polymerase II	9.37e-05	0.0124	1.83	19483	1134	403	43	[Ppp1r12a - protein phosphatase 1, regulatory (inhibitor) subunit 12a, Zeb1 - zinc finger e-box binding homeobox 1, Kmt2d - lysine (k)-specific methyltransferase 2d, Ccnl1 - cyclin l1, Tcf4 - transcription factor 4, Kat6b - k(lysine) acetyltransferase 6b, Atxn1 - ataxin 1, Kmt2c - lysine (k)-specific methyltransferase 2c, Ogt - o-linked n-acetylglucosamine (glcnac) transferase (udp-n-acetylglucos…
GO:0034249	negative regulation of cellular amide metabolic process	9.55e-05	0.0126	4.03	19483	132	403	11	[Qk - quaking, Btg2 - b cell translocation gene 2, anti-proliferative, Xrn1 - 5'-3' exoribonuclease 1, Gigyf2 - grb10 interacting gyf protein 2, Tnrc6a - trinucleotide repeat containing 6a, Cpeb4 - cytoplasmic polyadenylation element binding protein 4, Tnrc6b - trinucleotide repeat containing 6b, Rgs2 - regulator of g-protein signaling 2, Cpeb2 - cytoplasmic polyadenylation element binding protei…
GO:0006479	protein methylation	9.56e-05	0.0125	4.39	19483	110	403	10	[Btg2 - b cell translocation gene 2, anti-proliferative, Kmt2d - lysine (k)-specific methyltransferase 2d, Arid4b - at rich interactive domain 4b (rbp1-like), Suv420h1 - suppressor of variegation 4-20 homolog 1 (drosophila), Kmt2a - lysine (k)-specific methyltransferase 2a, Kmt2c - lysine (k)-specific methyltransferase 2c, Ash1l - ash1 (absent, small, or homeotic)-like (drosophila), Ogt - o-linke…
GO:0008213	protein alkylation	9.56e-05	0.0124	4.39	19483	110	403	10	[Btg2 - b cell translocation gene 2, anti-proliferative, Kmt2d - lysine (k)-specific methyltransferase 2d, Arid4b - at rich interactive domain 4b (rbp1-like), Suv420h1 - suppressor of variegation 4-20 homolog 1 (drosophila), Kmt2a - lysine (k)-specific methyltransferase 2a, Kmt2c - lysine (k)-specific methyltransferase 2c, Ash1l - ash1 (absent, small, or homeotic)-like (drosophila), Ogt - o-linke…
GO:0048583	regulation of response to stimulus	0.000112	0.0144	1.42	19483	3364	403	99	[Abca1 - atp-binding cassette, sub-family a (abc1), member 1, Cfp - complement factor properdin, Nfat5 - nuclear factor of activated t cells 5, Braf - braf transforming gene, Ankrd17 - ankyrin repeat domain 17, Mapk8ip3 - mitogen-activated protein kinase 8 interacting protein 3, Asxl2 - additional sex combs like 2 (drosophila), Macf1 - microtubule-actin crosslinking factor 1, Usp47 - ubiquitin sp…
GO:1902531	regulation of intracellular signal transduction	0.000124	0.0158	1.68	19483	1558	403	54	[Ern1 - endoplasmic reticulum (er) to nucleus signalling 1, Abca1 - atp-binding cassette, sub-family a (abc1), member 1, Nfat5 - nuclear factor of activated t cells 5, Crebbp - creb binding protein, Braf - braf transforming gene, Ankrd17 - ankyrin repeat domain 17, Mapk8ip3 - mitogen-activated protein kinase 8 interacting protein 3, Usp47 - ubiquitin specific peptidase 47, Ubr1 - ubiquitin protei…
GO:0000381	regulation of alternative mRNA splicing, via spliceosome	0.000133	0.0167	6.15	19483	55	403	7	[Rbm5 - rna binding motif protein 5, Ddx5 - dead (asp-glu-ala-asp) box polypeptide 5, Mbnl1 - muscleblind-like 1 (drosophila), Srsf5 - serine/arginine-rich splicing factor 5, Mbnl2 - muscleblind-like 2, Dyrk1a - dual-specificity tyrosine-(y)-phosphorylation regulated kinase 1a, Srek1 - splicing regulatory glutamine/lysine-rich protein 1]
GO:0050896	response to stimulus	0.000135	0.0169	1.34	19483	4542	403	126	[Abca1 - atp-binding cassette, sub-family a (abc1), member 1, Kmo - kynurenine 3-monooxygenase (kynurenine 3-hydroxylase), Mr1 - major histocompatibility complex, class i-related, Tnrc6a - trinucleotide repeat containing 6a, Cfp - complement factor properdin, Braf - braf transforming gene, Ankrd17 - ankyrin repeat domain 17, Mapk8ip3 - mitogen-activated protein kinase 8 interacting protein 3, Gbp…
GO:0018205	peptidyl-lysine modification	0.000141	0.0175	3.19	19483	212	403	14	[Atat1 - alpha tubulin acetyltransferase 1, Esco1 - establishment of cohesion 1 homolog 1 (s. cerevisiae), Senp6 - sumo/sentrin specific peptidase 6, Kmt2d - lysine (k)-specific methyltransferase 2d, Ncoa1 - nuclear receptor coactivator 1, Kat6b - k(lysine) acetyltransferase 6b, Ash1l - ash1 (absent, small, or homeotic)-like (drosophila), Arid4a - at rich interactive domain 4a (rbp1-like), Ogt - …
GO:0034968	histone lysine methylation	0.000149	0.0183	6.04	19483	56	403	7	[Kmt2d - lysine (k)-specific methyltransferase 2d, Arid4b - at rich interactive domain 4b (rbp1-like), Suv420h1 - suppressor of variegation 4-20 homolog 1 (drosophila), Kmt2a - lysine (k)-specific methyltransferase 2a, Ash1l - ash1 (absent, small, or homeotic)-like (drosophila), Arid4a - at rich interactive domain 4a (rbp1-like), Ogt - o-linked n-acetylglucosamine (glcnac) transferase (udp-n-acet…
GO:0022414	reproductive process	0.000162	0.0198	1.76	19483	1236	403	45	[Qk - quaking, Bptf - bromodomain phd finger transcription factor, Prlr - prolactin receptor, Itga4 - integrin alpha 4, Kmt2d - lysine (k)-specific methyltransferase 2d, Aff4 - af4/fmr2 family, member 4, Kmt2c - lysine (k)-specific methyltransferase 2c, Tgfb2 - transforming growth factor, beta 2, Fndc3a - fibronectin type iii domain containing 3a, Hectd1 - hect domain containing 1, Bmpr2 - bone m…
GO:0034773	histone H4-K20 trimethylation	0.000168	0.0203	24.17	19483	6	403	3	[Arid4b - at rich interactive domain 4b (rbp1-like), Suv420h1 - suppressor of variegation 4-20 homolog 1 (drosophila), Arid4a - at rich interactive domain 4a (rbp1-like)]
GO:0018023	peptidyl-lysine trimethylation	0.00017	0.0204	9.3	19483	26	403	5	[Arid4b - at rich interactive domain 4b (rbp1-like), Suv420h1 - suppressor of variegation 4-20 homolog 1 (drosophila), Kmt2a - lysine (k)-specific methyltransferase 2a, Arid4a - at rich interactive domain 4a (rbp1-like), Ogt - o-linked n-acetylglucosamine (glcnac) transferase (udp-n-acetylglucosamine:polypeptide-n-acetylglucosaminyl transferase)]
GO:0006376	mRNA splice site selection	0.00017	0.0202	9.3	19483	26	403	5	[Ythdc1 - yth domain containing 1, Mbnl1 - muscleblind-like 1 (drosophila), Setx - senataxin, 2810403A07Rik - riken cdna 2810403a07 gene, Prpf39 - prp39 pre-mrna processing factor 39 homolog (yeast)]
GO:0070076	histone lysine demethylation	0.00017	0.0201	9.3	19483	26	403	5	[Kdm5b - lysine (k)-specific demethylase 5b, Jmjd1c - jumonji domain containing 1c, Jhdm1d - jumonji c domain-containing histone demethylase 1 homolog d (s. cerevisiae), Kdm4c - lysine (k)-specific demethylase 4c, Kdm5a - lysine (k)-specific demethylase 5a]
GO:1903507	negative regulation of nucleic acid-templated transcription	0.000197	0.0232	1.8	19483	1100	403	41	[Ddx5 - dead (asp-glu-ala-asp) box polypeptide 5, Zbtb20 - zinc finger and btb domain containing 20, Zeb1 - zinc finger e-box binding homeobox 1, Bptf - bromodomain phd finger transcription factor, Kmt2d - lysine (k)-specific methyltransferase 2d, Tcf4 - transcription factor 4, Kat6b - k(lysine) acetyltransferase 6b, Atxn1 - ataxin 1, Tnfrsf4 - tumor necrosis factor receptor superfamily, member 4…
GO:0046777	protein autophosphorylation	0.000199	0.0232	3.26	19483	193	403	13	[Ern1 - endoplasmic reticulum (er) to nucleus signalling 1, Map3k13 - mitogen-activated protein kinase kinase kinase 13, Slk - ste20-like kinase, Tec - tec protein tyrosine kinase, Clk1 - cdc-like kinase 1, Dyrk1a - dual-specificity tyrosine-(y)-phosphorylation regulated kinase 1a, Insr - insulin receptor, Clk4 - cdc like kinase 4, Cdk12 - cyclin-dependent kinase 12, Smg1 - smg1 homolog, phosphat…
GO:0050767	regulation of neurogenesis	0.000201	0.0232	1.91	19483	886	403	35	[Ddx6 - dead (asp-glu-ala-asp) box polypeptide 6, Il15ra - interleukin 15 receptor, alpha chain, Sema6d - sema domain, transmembrane domain (tm), and cytoplasmic domain, (semaphorin) 6d, Zeb1 - zinc finger e-box binding homeobox 1, Qk - quaking, Tcf4 - transcription factor 4, Pcm1 - pericentriolar material 1, Atxn1 - ataxin 1, Mib1 - mindbomb homolog 1 (drosophila), Tcf12 - transcription factor 1…
GO:1902679	negative regulation of RNA biosynthetic process	0.000201	0.0231	1.8	19483	1101	403	41	[Ddx5 - dead (asp-glu-ala-asp) box polypeptide 5, Zbtb20 - zinc finger and btb domain containing 20, Zeb1 - zinc finger e-box binding homeobox 1, Bptf - bromodomain phd finger transcription factor, Kmt2d - lysine (k)-specific methyltransferase 2d, Tcf4 - transcription factor 4, Kat6b - k(lysine) acetyltransferase 6b, Atxn1 - ataxin 1, Tnfrsf4 - tumor necrosis factor receptor superfamily, member 4…
GO:0071514	genetic imprinting	0.000205	0.0233	8.95	19483	27	403	5	[Airn - antisense igf2r rna, Arid4b - at rich interactive domain 4b (rbp1-like), Arid4a - at rich interactive domain 4a (rbp1-like), Xist - inactive x specific transcripts, Dnmt3a - dna methyltransferase 3a]
GO:0016577	histone demethylation	0.000205	0.0231	8.95	19483	27	403	5	[Kdm5b - lysine (k)-specific demethylase 5b, Jmjd1c - jumonji domain containing 1c, Jhdm1d - jumonji c domain-containing histone demethylase 1 homolog d (s. cerevisiae), Kdm4c - lysine (k)-specific demethylase 4c, Kdm5a - lysine (k)-specific demethylase 5a]
GO:0051568	histone H3-K4 methylation	0.000205	0.023	8.95	19483	27	403	5	[Kmt2d - lysine (k)-specific methyltransferase 2d, Kmt2a - lysine (k)-specific methyltransferase 2a, Ash1l - ash1 (absent, small, or homeotic)-like (drosophila), Arid4a - at rich interactive domain 4a (rbp1-like), Ogt - o-linked n-acetylglucosamine (glcnac) transferase (udp-n-acetylglucosamine:polypeptide-n-acetylglucosaminyl transferase)]
GO:0016043	cellular component organization	0.000268	0.0299	1.34	19483	4306	403	119	[Zmym6 - zinc finger, mym-type 6, Abca1 - atp-binding cassette, sub-family a (abc1), member 1, Braf - braf transforming gene, Mcts2 - malignant t cell amplified sequence 2, Macf1 - microtubule-actin crosslinking factor 1, Huwe1 - hect, uba and wwe domain containing 1, Setd5 - set domain containing 5, Nsd1 - nuclear receptor-binding set-domain protein 1, Thoc2 - tho complex 2, Zmym5 - zinc finger,…
GO:0043414	macromolecule methylation	0.000269	0.0297	3.16	19483	199	403	13	[Kmt2d - lysine (k)-specific methyltransferase 2d, Kmt2c - lysine (k)-specific methyltransferase 2c, Ash1l - ash1 (absent, small, or homeotic)-like (drosophila), Arid4a - at rich interactive domain 4a (rbp1-like), Ogt - o-linked n-acetylglucosamine (glcnac) transferase (udp-n-acetylglucosamine:polypeptide-n-acetylglucosaminyl transferase), Arid4b - at rich interactive domain 4b (rbp1-like), 11100…
GO:0051960	regulation of nervous system development	0.000272	0.0299	1.84	19483	972	403	37	[Ddx6 - dead (asp-glu-ala-asp) box polypeptide 6, Il15ra - interleukin 15 receptor, alpha chain, Sema6d - sema domain, transmembrane domain (tm), and cytoplasmic domain, (semaphorin) 6d, Zeb1 - zinc finger e-box binding homeobox 1, Qk - quaking, Tcf4 - transcription factor 4, Pcm1 - pericentriolar material 1, Atxn1 - ataxin 1, Mib1 - mindbomb homolog 1 (drosophila), Tcf12 - transcription factor 1…
GO:0070988	demethylation	0.000274	0.0298	6.59	19483	44	403	6	[Apobec1 - apolipoprotein b mrna editing enzyme, catalytic polypeptide 1, Kdm5b - lysine (k)-specific demethylase 5b, Jhdm1d - jumonji c domain-containing histone demethylase 1 homolog d (s. cerevisiae), Jmjd1c - jumonji domain containing 1c, Kdm4c - lysine (k)-specific demethylase 4c, Kdm5a - lysine (k)-specific demethylase 5a]
GO:0006482	protein demethylation	0.000291	0.0315	8.34	19483	29	403	5	[Kdm5b - lysine (k)-specific demethylase 5b, Jmjd1c - jumonji domain containing 1c, Jhdm1d - jumonji c domain-containing histone demethylase 1 homolog d (s. cerevisiae), Kdm4c - lysine (k)-specific demethylase 4c, Kdm5a - lysine (k)-specific demethylase 5a]
GO:0008214	protein dealkylation	0.000291	0.0313	8.34	19483	29	403	5	[Kdm5b - lysine (k)-specific demethylase 5b, Jhdm1d - jumonji c domain-containing histone demethylase 1 homolog d (s. cerevisiae), Jmjd1c - jumonji domain containing 1c, Kdm4c - lysine (k)-specific demethylase 4c, Kdm5a - lysine (k)-specific demethylase 5a]
GO:0010646	regulation of cell communication	0.000303	0.0323	1.42	19483	2990	403	88	[Ern1 - endoplasmic reticulum (er) to nucleus signalling 1, Abca1 - atp-binding cassette, sub-family a (abc1), member 1, Kmo - kynurenine 3-monooxygenase (kynurenine 3-hydroxylase), Atxn1 - ataxin 1, Mir181b-2 - microrna 181b-2, Nfat5 - nuclear factor of activated t cells 5, Crebbp - creb binding protein, Braf - braf transforming gene, Ankrd17 - ankyrin repeat domain 17, Mapk8ip3 - mitogen-activa…
GO:0060284	regulation of cell development	0.000306	0.0324	1.81	19483	1014	403	38	[Il15ra - interleukin 15 receptor, alpha chain, Ddx6 - dead (asp-glu-ala-asp) box polypeptide 6, Sema6d - sema domain, transmembrane domain (tm), and cytoplasmic domain, (semaphorin) 6d, Zeb1 - zinc finger e-box binding homeobox 1, Qk - quaking, Tcf4 - transcription factor 4, Pcm1 - pericentriolar material 1, Atxn1 - ataxin 1, Mib1 - mindbomb homolog 1 (drosophila), Tcf12 - transcription factor 1…
GO:0018022	peptidyl-lysine methylation	0.000314	0.033	5.37	19483	63	403	7	[Kmt2d - lysine (k)-specific methyltransferase 2d, Arid4b - at rich interactive domain 4b (rbp1-like), Suv420h1 - suppressor of variegation 4-20 homolog 1 (drosophila), Kmt2a - lysine (k)-specific methyltransferase 2a, Ash1l - ash1 (absent, small, or homeotic)-like (drosophila), Arid4a - at rich interactive domain 4a (rbp1-like), Ogt - o-linked n-acetylglucosamine (glcnac) transferase (udp-n-acet…
GO:0031401	positive regulation of protein modification process	0.000344	0.0359	1.75	19483	1130	403	41	[Ppp1r12a - protein phosphatase 1, regulatory (inhibitor) subunit 12a, Ern1 - endoplasmic reticulum (er) to nucleus signalling 1, Prlr - prolactin receptor, Ccnl1 - cyclin l1, Ogt - o-linked n-acetylglucosamine (glcnac) transferase (udp-n-acetylglucosamine:polypeptide-n-acetylglucosaminyl transferase), Tgfb2 - transforming growth factor, beta 2, Fam129a - family with sequence similarity 129, memb…
GO:0043543	protein acylation	0.00035	0.0363	3.48	19483	153	403	11	[Atat1 - alpha tubulin acetyltransferase 1, Zdhhc14 - zinc finger, dhhc domain containing 14, Esco1 - establishment of cohesion 1 homolog 1 (s. cerevisiae), Clock - circadian locomotor output cycles kaput, Zdhhc17 - zinc finger, dhhc domain containing 17, Ncoa1 - nuclear receptor coactivator 1, Kat6b - k(lysine) acetyltransferase 6b, Kmt2a - lysine (k)-specific methyltransferase 2a, Ogt - o-linke…
GO:0032147	activation of protein kinase activity	0.000357	0.0368	2.92	19483	232	403	14	[Ern1 - endoplasmic reticulum (er) to nucleus signalling 1, Map3k13 - mitogen-activated protein kinase kinase kinase 13, Prlr - prolactin receptor, Ptprc - protein tyrosine phosphatase, receptor type, c, Slk - ste20-like kinase, Tgfb2 - transforming growth factor, beta 2, Insr - insulin receptor, Mapk8ip3 - mitogen-activated protein kinase 8 interacting protein 3, Ccl19 - chemokine (c-c motif) li…
GO:0045892	negative regulation of transcription, DNA-templated	0.000368	0.0377	1.76	19483	1097	403	40	[Ddx5 - dead (asp-glu-ala-asp) box polypeptide 5, Zbtb20 - zinc finger and btb domain containing 20, Zeb1 - zinc finger e-box binding homeobox 1, Bptf - bromodomain phd finger transcription factor, Kmt2d - lysine (k)-specific methyltransferase 2d, Tcf4 - transcription factor 4, Kat6b - k(lysine) acetyltransferase 6b, Atxn1 - ataxin 1, Tnfrsf4 - tumor necrosis factor receptor superfamily, member 4…
GO:0023051	regulation of signaling	0.000375	0.0381	1.41	19483	3009	403	88	[Ern1 - endoplasmic reticulum (er) to nucleus signalling 1, Abca1 - atp-binding cassette, sub-family a (abc1), member 1, Kmo - kynurenine 3-monooxygenase (kynurenine 3-hydroxylase), Atxn1 - ataxin 1, Mir181b-2 - microrna 181b-2, Nfat5 - nuclear factor of activated t cells 5, Crebbp - creb binding protein, Braf - braf transforming gene, Ankrd17 - ankyrin repeat domain 17, Mapk8ip3 - mitogen-activa…
GO:0050793	regulation of developmental process	0.000396	0.04	1.46	19483	2515	403	76	[Il15ra - interleukin 15 receptor, alpha chain, Zmym6 - zinc finger, mym-type 6, Atxn1 - ataxin 1, Mib1 - mindbomb homolog 1 (drosophila), Mir181b-2 - microrna 181b-2, Spen - spen homolog, transcriptional regulator (drosophila), Braf - braf transforming gene, Cd86 - cd86 antigen, Ankrd17 - ankyrin repeat domain 17, Gnrh1 - gonadotropin releasing hormone 1, Mapk8ip3 - mitogen-activated protein kin…
GO:0009791	post-embryonic development	0.000408	0.041	4.03	19483	108	403	9	[Usp9x - ubiquitin specific peptidase 9, x chromosome, Mapk8ip3 - mitogen-activated protein kinase 8 interacting protein 3, Kdm5b - lysine (k)-specific demethylase 5b, Gigyf2 - grb10 interacting gyf protein 2, Arid5b - at rich interactive domain 5b (mrf1-like), Kmt2a - lysine (k)-specific methyltransferase 2a, Ash1l - ash1 (absent, small, or homeotic)-like (drosophila), Tiparp - tcdd-inducible po…
GO:0034770	histone H4-K20 methylation	0.000455	0.0454	18.13	19483	8	403	3	[Arid4b - at rich interactive domain 4b (rbp1-like), Suv420h1 - suppressor of variegation 4-20 homolog 1 (drosophila), Arid4a - at rich interactive domain 4a (rbp1-like)]
GO:0080134	regulation of response to stress	0.000456	0.0452	1.73	19483	1146	403	41	[Itch - itchy, e3 ubiquitin protein ligase, Ern1 - endoplasmic reticulum (er) to nucleus signalling 1, Ddx5 - dead (asp-glu-ala-asp) box polypeptide 5, Trip12 - thyroid hormone receptor interactor 12, Trim30a - tripartite motif-containing 30a, Ogt - o-linked n-acetylglucosamine (glcnac) transferase (udp-n-acetylglucosamine:polypeptide-n-acetylglucosaminyl transferase), Tgfb2 - transforming growth…
GO:0044092	negative regulation of molecular function	0.000491	0.0482	1.82	19483	930	403	35	[Ppp1r12a - protein phosphatase 1, regulatory (inhibitor) subunit 12a, Itch - itchy, e3 ubiquitin protein ligase, Itga4 - integrin alpha 4, Ppp1r12b - protein phosphatase 1, regulatory (inhibitor) subunit 12b, Tgfb2 - transforming growth factor, beta 2, Tnfrsf4 - tumor necrosis factor receptor superfamily, member 4, Serpind1 - serine (or cysteine) peptidase inhibitor, clade d, member 1, Cyld - cy…
GO:0071840	cellular component organization or biogenesis	0.000519	0.0507	1.31	19483	4376	403	119	[Zmym6 - zinc finger, mym-type 6, Abca1 - atp-binding cassette, sub-family a (abc1), member 1, Braf - braf transforming gene, Mcts2 - malignant t cell amplified sequence 2, Macf1 - microtubule-actin crosslinking factor 1, Huwe1 - hect, uba and wwe domain containing 1, Setd5 - set domain containing 5, Nsd1 - nuclear receptor-binding set-domain protein 1, Thoc2 - tho complex 2, Zmym5 - zinc finger,…
GO:0006950	response to stress	0.000523	0.0507	1.46	19483	2415	403	73	[Ern1 - endoplasmic reticulum (er) to nucleus signalling 1, Gbp6 - guanylate binding protein 6, Kmo - kynurenine 3-monooxygenase (kynurenine 3-hydroxylase), Mr1 - major histocompatibility complex, class i-related, Tnrc6a - trinucleotide repeat containing 6a, Cfp - complement factor properdin, Ahsa2 - aha1, activator of heat shock protein atpase 2, Edem3 - er degradation enhancer, mannosidase alph…
GO:0006473	protein acetylation	0.000534	0.0515	3.88	19483	112	403	9	[Atat1 - alpha tubulin acetyltransferase 1, Esco1 - establishment of cohesion 1 homolog 1 (s. cerevisiae), Clock - circadian locomotor output cycles kaput, Ncoa1 - nuclear receptor coactivator 1, Kat6b - k(lysine) acetyltransferase 6b, Kmt2a - lysine (k)-specific methyltransferase 2a, Ogt - o-linked n-acetylglucosamine (glcnac) transferase (udp-n-acetylglucosamine:polypeptide-n-acetylglucosaminyl…
GO:0051239	regulation of multicellular organismal process	0.000537	0.0515	1.41	19483	2916	403	85	[Il15ra - interleukin 15 receptor, alpha chain, Atxn1 - ataxin 1, Mib1 - mindbomb homolog 1 (drosophila), Mir181b-2 - microrna 181b-2, Spen - spen homolog, transcriptional regulator (drosophila), Crebbp - creb binding protein, Braf - braf transforming gene, Gnrh1 - gonadotropin releasing hormone 1, Cd86 - cd86 antigen, Ankrd17 - ankyrin repeat domain 17, Mapk8ip3 - mitogen-activated protein kinas…
GO:0045595	regulation of cell differentiation	0.000539	0.0514	1.56	19483	1772	403	57	[Il15ra - interleukin 15 receptor, alpha chain, Atxn1 - ataxin 1, Mib1 - mindbomb homolog 1 (drosophila), Spen - spen homolog, transcriptional regulator (drosophila), Braf - braf transforming gene, Ankrd17 - ankyrin repeat domain 17, Gnrh1 - gonadotropin releasing hormone 1, Mapk8ip3 - mitogen-activated protein kinase 8 interacting protein 3, Nr2c2 - nuclear receptor subfamily 2, group c, member …
GO:0009048	dosage compensation by inactivation of X chromosome	0.000546	0.0517	10.18	19483	19	403	4	[Ythdc1 - yth domain containing 1, Rlim - ring finger protein, lim domain interacting, Smchd1 - smc hinge domain containing 1, Xist - inactive x specific transcripts]
GO:0007167	enzyme linked receptor protein signaling pathway	0.000569	0.0535	2.18	19483	488	403	22	[Ptpre - protein tyrosine phosphatase, receptor type, e, Ddx5 - dead (asp-glu-ala-asp) box polypeptide 5, Apc - adenomatosis polyposis coli, Gigyf2 - grb10 interacting gyf protein 2, Skil - ski-like, Angptl1 - angiopoietin-like 1, Zfp106 - zinc finger protein 106, Tec - tec protein tyrosine kinase, Tgfb2 - transforming growth factor, beta 2, Phip - pleckstrin homology domain interacting protein, …
GO:0045666	positive regulation of neuron differentiation	0.000663	0.062	2.25	19483	429	403	20	[Zeb1 - zinc finger e-box binding homeobox 1, Qk - quaking, Ncoa1 - nuclear receptor coactivator 1, Tcf4 - transcription factor 4, Skil - ski-like, Itsn2 - intersectin 2, 4930506M07Rik - riken cdna 4930506m07 gene, Mef2c - myocyte enhancer factor 2c, Kdm4c - lysine (k)-specific demethylase 4c, Tcf12 - transcription factor 12, Bmpr2 - bone morphogenetic protein receptor, type ii (serine/threonine …
GO:0050769	positive regulation of neurogenesis	0.00067	0.0622	2.11	19483	527	403	23	[Zeb1 - zinc finger e-box binding homeobox 1, Qk - quaking, Ncoa1 - nuclear receptor coactivator 1, Tcf4 - transcription factor 4, Skil - ski-like, Itsn2 - intersectin 2, Atxn1 - ataxin 1, 4930506M07Rik - riken cdna 4930506m07 gene, Mef2c - myocyte enhancer factor 2c, Kdm4c - lysine (k)-specific demethylase 4c, Tcf12 - transcription factor 12, Spen - spen homolog, transcriptional regulator (droso…
GO:0030033	microvillus assembly	0.000673	0.0621	16.11	19483	9	403	3	[Rapgef6 - rap guanine nucleotide exchange factor (gef) 6, Rdx - radixin, Rapgef2 - rap guanine nucleotide exchange factor (gef) 2]
GO:0051128	regulation of cellular component organization	0.000688	0.0631	1.46	19483	2315	403	70	[Il15ra - interleukin 15 receptor, alpha chain, Zmym6 - zinc finger, mym-type 6, Mib1 - mindbomb homolog 1 (drosophila), Scfd1 - sec1 family domain containing 1, Braf - braf transforming gene, Asxl2 - additional sex combs like 2 (drosophila), Macf1 - microtubule-actin crosslinking factor 1, Nsd1 - nuclear receptor-binding set-domain protein 1, Usp47 - ubiquitin specific peptidase 47, Setd5 - set …
GO:0032259	methylation	0.000721	0.0658	2.72	19483	249	403	14	[Kmt2d - lysine (k)-specific methyltransferase 2d, Kmt2c - lysine (k)-specific methyltransferase 2c, Ash1l - ash1 (absent, small, or homeotic)-like (drosophila), Arid4a - at rich interactive domain 4a (rbp1-like), Ogt - o-linked n-acetylglucosamine (glcnac) transferase (udp-n-acetylglucosamine:polypeptide-n-acetylglucosaminyl transferase), Arid4b - at rich interactive domain 4b (rbp1-like), 11100…
GO:0051247	positive regulation of protein metabolic process	0.000813	0.0737	1.58	19483	1526	403	50	[Ern1 - endoplasmic reticulum (er) to nucleus signalling 1, Braf - braf transforming gene, Mapk8ip3 - mitogen-activated protein kinase 8 interacting protein 3, Asxl2 - additional sex combs like 2 (drosophila), Parp14 - poly (adp-ribose) polymerase family, member 14, Rictor - rptor independent companion of mtor, complex 2, Htr2b - 5-hydroxytryptamine (serotonin) receptor 2b, Slk - ste20-like kinas…
GO:0007549	dosage compensation	0.000817	0.0736	9.21	19483	21	403	4	[Ythdc1 - yth domain containing 1, Rlim - ring finger protein, lim domain interacting, Smchd1 - smc hinge domain containing 1, Xist - inactive x specific transcripts]
GO:0018394	peptidyl-lysine acetylation	0.000849	0.0761	4.03	19483	96	403	8	[Atat1 - alpha tubulin acetyltransferase 1, Esco1 - establishment of cohesion 1 homolog 1 (s. cerevisiae), Ncoa1 - nuclear receptor coactivator 1, Kat6b - k(lysine) acetyltransferase 6b, Kmt2a - lysine (k)-specific methyltransferase 2a, Ogt - o-linked n-acetylglucosamine (glcnac) transferase (udp-n-acetylglucosamine:polypeptide-n-acetylglucosaminyl transferase), Epc1 - enhancer of polycomb homolo…
GO:0048856	anatomical structure development	0.000864	0.0769	1.37	19483	3173	403	90	[Rpgrip1 - retinitis pigmentosa gtpase regulator interacting protein 1, Atxn1 - ataxin 1, Kmt2c - lysine (k)-specific methyltransferase 2c, Mib1 - mindbomb homolog 1 (drosophila), Smchd1 - smc hinge domain containing 1, Braf - braf transforming gene, Ankrd17 - ankyrin repeat domain 17, Gnrh1 - gonadotropin releasing hormone 1, Mapk8ip3 - mitogen-activated protein kinase 8 interacting protein 3, N…
GO:0070647	protein modification by small protein conjugation or removal	0.000884	0.0783	2.07	19483	538	403	23	[Itch - itchy, e3 ubiquitin protein ligase, Senp6 - sumo/sentrin specific peptidase 6, Usp25 - ubiquitin specific peptidase 25, Trim30a - tripartite motif-containing 30a, Mib1 - mindbomb homolog 1 (drosophila), Klhl24 - kelch-like 24, Hectd1 - hect domain containing 1, Cyld - cylindromatosis (turban tumor syndrome), Usp38 - ubiquitin specific peptidase 38, Shprh - snf2 histone linker phd ring hel…
GO:0043433	negative regulation of DNA-binding transcription factor activity	0.000888	0.0782	3.33	19483	145	403	10	[Med13 - mediator complex subunit 13, Itch - itchy, e3 ubiquitin protein ligase, Ufl1 - ufm1 specific ligase 1, Tax1bp1 - tax1 (human t cell leukemia virus type i) binding protein 1, Peli1 - pellino 1, Igf1r - insulin-like growth factor i receptor, Tnfrsf4 - tumor necrosis factor receptor superfamily, member 4, Rlim - ring finger protein, lim domain interacting, Cyld - cylindromatosis (turban tum…
GO:0007623	circadian rhythm	0.000933	0.0817	3.6	19483	121	403	9	[Ncor1 - nuclear receptor co-repressor 1, Ddx5 - dead (asp-glu-ala-asp) box polypeptide 5, Clock - circadian locomotor output cycles kaput, Ncoa2 - nuclear receptor coactivator 2, Kmt2a - lysine (k)-specific methyltransferase 2a, Setx - senataxin, Ogt - o-linked n-acetylglucosamine (glcnac) transferase (udp-n-acetylglucosamine:polypeptide-n-acetylglucosaminyl transferase), Dyrk1a - dual-specifici…
GO:1901142	insulin metabolic process	0.000946	0.0823	14.5	19483	10	403	3	[Ern1 - endoplasmic reticulum (er) to nucleus signalling 1, Nucb2 - nucleobindin 2, Ero1lb - ero1-like beta (s. cerevisiae)]
